# Supplementary material for: Meditation: Evidence Map of Systematic Reviews
Source: Front Public Health. 2021 Dec 2;9:742715. doi: 10.3389/fpubh.2021.742715 (PMC8674467; doi:10.3389/fpubh.2021.742715)
Supplement: Supplementary file 1 [file Table_1.XLSX]

## Sheet: Planilha1
Title	Year	Publication Country	Database	AMSTAR2
The effects of meditation, yoga, and mindfulness on depression, anxiety, and stress in tertiary education students: A meta-analysis	2019	Switzerland	Medline	High
The effects of cognitive behavioral and mindfulness-based therapies on psychological distress in patients with multiple sclerosis, Parkinson's disease and Huntington's disease: Two meta-analyses.	2019	England	Medline	High
The Effectiveness of Mindfulness- and Acceptance-Based Interventions for Informal Caregivers of People With Dementia: A Meta-Analysis	2019	United States of America	Medline	High
The effect of mindfulness meditation on sleep quality: a systematic review and meta-analysis of randomized controlled trials.	2019	United States of America	Medline	High
The Effect of Mindfulness Interventions for Parents on Parenting Stress and Youth Psychological Outcomes: A Systematic Review and Meta-Analysis.	2019	Switzerland	Medline	Moderate
Systematic Reviews of Mindfulness and Acceptance and Commitment Therapy for Alcohol Use Disorder: Should we be using Third Wave Therapies?	2019	England	Medline	Low
Research Review: The effects of mindfulness-based interventions on cognition and mental health in children and adolescents - a meta-analysis of randomized controlled trials.	2019	England	Medline	Moderate
Physical functioning and mindfulness skills training in chronic pain: A systematic review	2019	New Zealand	Medline	Moderate
Mindfulness-based cognitive therapy for the treatment of current depressive symptoms: a meta-analysis	2019	England	Medline	High
Mindfulness therapies on health professionals	2019	Australia	Medline	Moderate
Meditation-based mind-body therapies for negative symptoms of schizophrenia: Systematic review of randomized controlled trials and meta-analysis.	2019	Netherlands	Medline	High
Meditation techniques v. relaxation therapies when treating anxiety: a meta-analytic review	2019	England	Medline	Moderate
Mechanisms and moderators in mindfulness- and acceptance-based treatments for binge eating spectrum disorders: A systematic review	2019	England	Medline	Low
Experimental effects of mindfulness inductions on self-regulation: Systematic review and meta-analysis.	2019	United States of America	Medline	Moderate
Effects of mindfulness-based interventions on quality of life of women with breast cancer: a systematic review.	2019	England	Medline	Moderate
Effects of mindfulness-based interventions on alexithymia: a systematic review	2019	England	Medline	Moderate
Effects of Meditation and Mind-Body exercices on older adults cognitive performance: a Meta-Analysis	2019	United States of America	Medline	Moderate
Effectiveness of mindfulness-based stress reduction (MBSR) on symptom variables and health-related quality of life in breast cancer patients-a systematic review and meta-analysis	2019	Germany	Medline	High
Effectiveness of mindfulness-based interventions to improve control of type 2 diabetes mellitus: A systematic review and preliminary meta-analytic integration	2019	Chile	LILACS	Low
Effectiveness of a mindfulness-based stress reduction program for family caregivers of people with dementia. Systematic review of randomised clinical trials.	2019	Spain	Medline	Low
Efectividad de intervenciones basadas en Mindfulness para mejorar el control de la Diabetes Mellitus tipo 2: Una revisión sistemática e integración metanalitica preliminar	2019	Chile	LILACS	Low
Can mindfulness in health care professionals improve patient care? An integrative review and proposed model.	2019	England	Medline	Low
Brief Mindfulness-Based Interventions for Acute and Chronic Pain: A Systematic Review.	2019	United States of America	Medline	Moderate
A Systematic Review and Meta-Analysis of Nature-Based Mindfulness: Effects of Moving Mindfulness Training into an Outdoor Natural Setting	2019	Switzerland	Medline	Low
A Meta-Analysis of Mindfulness-Based Therapies for Insomnia and Sleep Disturbance: Moving Towards Processes of Change	2019	United States of America	Medline	Low
Web-Based Mindfulness Interventions for Mental Health Treatment: Systematic Review and Meta-Analysis.	2018	Canada	Medline	Moderate
The limited prosocial effects of meditation: A systematic review and meta-analysis	2018	England	Medline	Moderate
The effects of mindfulness-based stress reduction on depression, anxiety, and stress in older adults: A systematic review and meta-analysis	2018	Australia	Medline	High
The Effects of Mindfulness-Based Interventions on Diabetes-Related Distress, Quality of Life, and Metabolic Control Among Persons with Diabetes: A Meta-Analytic Review.	2018	United States of America	Medline	Moderate
The effectiveness of adjunct mindfulness-based intervention in treatment of bipolar disorder: A systematic review and meta-analysis	2018	Netherlands	Medline	Moderate
The Clinical Efficacy of Mindfulness-Based Treatments for Alcohol and Drugs Use Disorders: A Meta-Analytic Review of Randomized and Nonrandomized Controlled Trials.	2018	Switzerland	Medline	Low
Systematic review of meditation-based interventions for children with ADHD.	2018	Germany	Medline	Moderate
Redução de Estresse Baseada em Mindfulness nos sintomas do câncer de mama: Revisão Sistemática e metanálise	2018	Brazil	LILACS	Moderate
Neural effects of mindfulness-based interventions on patients with major depressive disorder: A systematic review.	2018	United States of America	Medline	Low
Mindfulness-based interventions for the treatment of substance and behavioral addictions: A systematic review	2018	Switzerland	Medline	High
Mindfulness-based interventions for psychiatric disorders: A systematic review and meta-analysis.	2018	USA	Medline	High
Mindfulness-based interventions and their effects on emotional clarity: A systematic review and meta-analysis	2018	Netherlands	Medline	Moderate
Mindfulness-Based Interventions Among Adolescents With Chronic Diseases in Clinical Settings: A Systematic Review	2018	United States of America	Medline	Low
Mindfulness-based cognitive therapy for bipolar disorder: A systematic review.	2018	Netherlands	Medline	Moderate
Mindfulness Meditation for Primary Headache Pain: A Meta-Analysis.	2018	China	Medline	Low
Mindfulness interventions in medical education: A systematic review of their impact on medical student stress, depression, fatigue and burnout.	2018	england	Medline	Low
Meditation-based therapies for attention-deficit/hyperactivity disorder in children, adolescents and adults: a systematic review and meta-analysis	2018	England	Medline	High
Meditation for asthma: Systematic review and meta-analysis.	2018	England	Medline	Moderate
Mantra meditation for mental health in the general population: A systematic review	2018	Netherlands	Elsevier	High
La intervención psicológica en mindfulness con pacientes supervivientes de cáncer de mama. Revisión sistemática TT - The psychological intervention in mindfulness with surviving patients of breast cancer. Systematic review	2018	Spain	IBECS	Low
La intervención psicológica en mindfulness con pacientes supervivientes de cáncer de mama. Revisión sistemática	2018	Spain	IBECS	Low
How Breath-Control Can Change Your Life: A Systematic Review on Psycho-Physiological Correlates of Slow Breathing	2018	Switzerland	Medline	Low
Effects of Mindfulness-Based Stress Reduction on employees' mental health: A systematic review.	2018	United States of America	Medline	Moderate
Effects of Mindfulness-Based Stress Reduction on Depression in Adolescents and Young Adults: A Systematic Review and Meta-Analysis	2018	Switzerland	Medline	High
Effects of mindfulness exercises as stand-alone intervention on symptoms of anxiety and depression: Systematic review and meta-analysis.	2018	England	Medline	moderate
Effectiveness of the Mindfulness-Based Stress Reduction Program on Blood Pressure: A Systematic Review of Literature	2018	United States of America	Medline	Low
Effectiveness of mindfulness-based interventions on anxiety for children and adolescents: A systematic review and metaanalysis	2018	Australia	Medline	Moderate
Effectiveness of Mindfulness- and Relaxation-Based eHealth Interventions for Patients with Medical Conditions: a Systematic Review and Synthesis.	2018	England	Medline	Moderate
Do workplace-based mindfulness meditation programs improve physiological indices of stress? A systematic review and meta-analysis.	2018	England	Medline	Moderate
Brief mindfulness training for negative affectivity: A systematic review and meta-analysis.	2018	United States	Medline	Moderate
A Systematic Review of Electronic Mindfulness-Based Therapeutic Interventions for Weight, Weight-Related Behaviors, and Psychological Stress	2018	United States of America	Medline	Moderate
A Systematic Review and Meta-analysis of the Effects of Meditation on Empathy, Compassion, and Prosocial Behaviors	2018	United States of America	Medline	High
A meditação no esporte de alto rendimento: revisão sistematizada da literatura	2018	Brazil	LILACS	Low
Transcendental meditation for lowering blood pressure: An overview of systematic reviews and meta-analyses.	2017	Scotland	Medline	Moderate
The effects of mindfulness-based interventions for health and social care undergraduate students - a systematic review of the literature	2017	England	Medline	Low
The Effects of Meditation on Grey Matter Atrophy and Neurodegeneration: A Systematic Review.	2017	Holland	Medline	Low
The Effectiveness of Mindfulness-Based Interventions on Maternal Perinatal Mental Health Outcomes: a Systematic Review.	2017	United States of America	Medline	Moderate
The effectiveness of mindfulness-based intervention in attention of individuals with ADHD: A systematic review	2017	United States of America	Medline	Low
The Effect of Three Different Meditation Exercises on Hypertension: A Network Meta-Analysis	2017	United States of America	Medline	Moderate
The acceptability and potential benefits of mindfulness-based interventions in improving psychological well-being for adults with advanced cancer: A systematic review.	2017	England	Medline	Moderate
Mindfulness-Based Treatment for Bipolar Disorder: A Systematic Review of the Literature	2017	Germany	Medline	Low
Mindfulness-based Relapse Prevention for Substance Use Disorders: A Systematic Review and Meta-analysis.	2017	United States	Medline	Moderate
Mindfulness-Based Interventions in Clinical Samples of Adolescents with Chronic Illness: A Systematic Review	2017	United States of America	Medline	Low
Mindfulness-based interventions for the treatment of depressive rumination: Systematic review and meta-analysis	2017	Spain	Medline	Moderate
Mindfulness-Based Cognitive Therapy in Major depressive disorder - systematic review and metanalysis	2017	Brazil	LILACS	Low
Mindfulness treatment for substance misuse: A systematic review and meta-analysis.	2017	United States	Medline	Low
Mindfulness Training for Health Profession Students-The Effect of Mindfulness Training on Psychological Well-Being, Learning and Clinical Performance of Health Professional Students: A Systematic Review of Randomized and Non-randomized Controlled Trials.	2017	United States	Medline	Moderate
Mindfulness Meditation for Chronic Pain: Systematic Review and Meta-analysis.	2017	england	Medline	High
Mindfulness mediates the physiological markers of stress: Systematic review and meta-analysis.	2017	England	Medline	Moderate
Mindfulness for palliative care patients. Systematic review.	2017	England	Medline	Moderate
Meditation for posttraumatic stress: Systematic review and meta-analysis.	2017	United States	Medline	Moderate
Meditation and blood pressure: a meta-analysis of randomized clinical trials.	2017	England	Medline	Moderate
How Effective are Mindfulness-Based Interventions for Reducing Stress Among Healthcare Professionals? A Systematic Review and Meta-Analysis	2017	England	Medline	Moderate
Home practice in Mindfulness-Based Cognitive Therapy and Mindfulness-Based Stress Reduction: A systematic review and meta-analysis of participants' mindfulness practice and its association with outcomes.	2017	England	Medline	Moderate
Eficacia de las intervenciones basadas en la atención plena (mindfulness) para el tratamiento de la ansiedad en niños y adolescentes: una revisión sistemática	2017	Spain	IBECS	Low
Efficacy of mindfulness meditation for smoking cessation: A systematic review and meta-analysis.	2017	England	Medline	Moderate
Effects of preventive online mindfulness interventions on stress and mindfulness: A meta-analysis of randomized controlled trials	2017	United States of America	Medline	High
Effects of Mindfulness-Based Therapies for Female Sexual Dysfunction: A Meta-Analytic Review	2017	United States of America	Medline	Moderate
Effects of mindfulness-based interventions on biomarkers in healthy and cancer populations: a systematic review	2017	England	Medline	Moderate
Effects of Mindfulness Practice on Performance-Relevant Parameters and Performance Outcomes in Sports: A Meta-Analytical Review.	2017	New Zealand	Medline	Moderate
Does mindfulness meditation improve chronic pain? A systematic review	2017	England	Medline	Moderate
A Systematic Review and Meta-Analysis of Yoga and Mindfulness Meditation in Prison	2017	United States of America	Medline	Low
A mixed-methods systematic review of the effects of mindfulness on nurses.	2017	England	Medline	Moderate
A meta-analysis of third wave mindfulness-based cognitive behavioral therapies for older people	2017	England	Medline	Low
The Effects of Mindfulness-Based Stress Reduction for Family Caregivers: Systematic Review	2016	United States of America	Medline	Low
The effects of mindfulness training on weight-loss and health-related behaviours in adults with overweight and obesity: A systematic review and meta-analysis	2016	Holland	Medline	Moderate
The effects of mindfulness interventions on prenatal well-being: A systematic review	2016	England	Medline	Low
The Effectiveness of Mindfulness-Based Therapies for ADHD: A Meta-Analytic Review	2016	United States	Medline	Low
The effectiveness of mindfulness-based interventions in the perinatal period: A systematic review and meta-analysis	2016	United States of America	Medline	Low
The effectiveness of mindfulness-based intervention for people with schizophrenia: A systematic review	2016	United Kingdom	Neuropsychiatry	Moderate
Systematic review: complementary therapies and employee well-being.	2016	England	Medline	Low
Revisión sistemática de la eficacia de los tratamientos basados en mindfulness para los trastornos de ansiedad TT - Systematic review of the efficacy of mindfulness-based therapy for anxiety disorders	2016	Spain	IBECS	Low
Revisión sistemática de la eficacia de los tratamientos basados en mindfulness para los trastornos de ansiedad	2016	Spain	IBECS	Low
Mindfulness- and acceptance-based interventions for psychosis: A Systematic Review and Meta-analysis	2016	United States of America	Medline	Moderate
Mindfulness meditation for insomnia: A meta-analysis of randomized controlled trials.	2016	England	Medline	Moderate
Mindfulness meditation and the immune system: a systematic review of randomized controlled trials.	2016	United States of America	Medline	Low
Mindfulness in people with a respiratory diagnosis: A systematic review	2016	Ireland	Medline	Low
Mindfulness and perinatal mental health: A systematic review	2016	Holland	Medline	Low
Meditation for adults with haematological malignancies	2016	England	Medline	Moderate
Functional neuroanatomy of meditation: A review and meta-analysis of 78 functional neuroimaging investigations.	2016	United States of America	Medline	Low
Evaluating the effects of mindfulness-based interventions for informal palliative caregivers: A systematic literature review	2016	England	Medline	Moderate
Efficacy of Mindfulness-Based Cognitive Therapy in Prevention of Depressive Relapse: An Individual Patient Data Meta-analysis From Randomized Trials.	2016	United States	Medline	Moderate
Effects of mindfulness-based therapy for patients with breast cancer: A systematic review and meta-analysis	2016	Scotland	Medline	Low
Effects of Mindfulness-Based Interventions on Salivary Cortisol in Healthy Adults: A Meta-Analytical Review.	2016	Switzerland	Medline	Moderate
Effectiveness of traditional meditation retreats: A systematic review and meta-analysis	2016	England	Medline	Moderate
Effectiveness of online mindfulness-based interventions in improving mental health: A review and meta-analysis of randomised controlled trials	2016	United States of America	Medline	High
Clinical Utility of Mindfulness Training in the Treatment of Fatigue After Stroke, Traumatic Brain Injury and Multiple Sclerosis: A Systematic Literature Review and Meta-analysis	2016	Switzerland	Medline	Low
Acceptance- and mindfulness-based interventions for the treatment of chronic pain: a meta-analytic review.	2016	England	Medline	Moderate
A Systematic Review of Relaxation, Meditation, and Guided Imagery Strategies for Symptom Management in Heart Failure.	2016	United States of America	Medline	Moderate
8-week Mindfulness Based Stress Reduction induces brain changes similar to traditional long-term meditation practice - A systematic review.	2016	United States of America	Medline	Moderate
The Meditative Mind: A Comprehensive Meta-Analysis of MRI Studies	2015	United States	Medline	Low
The Efficacy of Mindfulness-Based Interventions in Primary Care: A Meta-Analytic Review	2015	Switzerland	Medline	Moderate
The effect of loving-kindness meditation on positive emotions: a meta-analytic review	2015	Switzerland	Medline	Moderate
Review: Effectiveness of mindfulness in improving mental health symptoms of children and adolescents: A meta-analysis	2015	England	Wiley Online Library	Moderate
Mindfulness-based interventions for the treatment of smoking: a systematic literature review	2015	United States	Medline	Moderate
Meditation Interventions for Chronic Disease Populations: A Systematic Review	2015	United States of America	Medline	Low
Investigating the effect of transcendental meditation on blood pressure: a systematic review and meta-analysis	2015	England	Medline	Moderate
How do the features of mindfulness-based cognitive therapy contribute to positive therapeutic change? A meta-synthesis of qualitative studies.	2015	England	Medline	Low
Effectiveness of Mindfulness-based Therapy for Reducing Anxiety and Depression in Patients With Cancer: A Meta-analysis.	2015	United States of America	Medline	Moderate
Effectiveness of mindfulness-based stress reduction and mindfulness-based cognitive therapies on people living with HIV: A systematic review and meta-analysis	2015	China	Elsevier	Moderate
Does mindfulness improve outcomes in patients with chronic pain? Systematic review and meta-analysis.	2015	England	Medline	Low
Critical analysis of the efficacy of meditation therapies for acute and subacute phase treatment of depressive disorders: a systematic review	2015	England	Medline	Moderate
Can we respond mindfully to distressing voices? A systematic review of evidence for engagement, acceptability, effectiveness and mechanisms of change for mindfulness-based interventions for people distressed by hearing voices.	2015	Switzerland	Medline	Low
A systematic review of mindfulness and acceptance-based treatments for social anxiety disorder	2015	United States of America	Medline	Moderate
A systematic review of mechanisms of change in mindfulness-based cognitive therapy in the treatment of recurrent major depressive disorder	2015	United States of America	Medline	Low
A systematic review and meta-analysis of meditative interventions for informal caregivers and health professionals	2015	England	Medline	Moderate
Transcendental Meditation in the prevention and treatment of cardiovascular disease and pathophysiological mechanisms: An evidence-based review	2014	Holland	Elsevier	Low
Transcendental meditation for the primary prevention of cardiovascular disease.	2014	England	Medline	High
The potential effects of meditation on age-related cognitive decline: a systematic review.	2014	United States	Medline	Low
Mindfulness-Based Therapies in the Treatment of Functional Gastrointestinal Disorders: A Meta-Analysis	2014	United States	Medline	Moderate
Mindfulness-based stress reduction as a stress management intervention for healthy individuals: a systematic review.	2014	United States of America	Medline	Low
Mindfulness-based interventions for people diagnosed with a current episode of an anxiety or depressive disorder: a meta-analysis of randomised controlled trials.	2014	United States of America	Medline	Low
Mindfulness-based cognitive therapy in the intervention of psychiatric disorders: A review	2014	China	Elsevier	Low
Mindfulness meditation as an intervention for binge eating, emotional eating, and weight loss: a systematic review.	2014	Faroe Islands	Medline	Moderate
Mindful weight loss: A systematic review of the efficacy of mindfulness interventions in terms of weightrelated outcomes	2014	Faroe Islands	EMBASE	Low
Meditation programs for psychological stress and well-being: a systematic review and meta-analysis.	2014	Faroe Islands	Medline	Low
Is meditation associated with altered brain structure? A systematic review and meta-analysis of morphometric neuroimaging in meditation practitioners.	2014	United States	Medline	Low
Effects of mindfulness-based cognitive therapy on mental disorders: a systematic review and meta-analysis of randomised controlled trials.	2014	England	Medline	Moderate
Effectiveness of mindfulness-based stress reduction and mindfulness based cognitive therapy in vascular disease: A systematic review and meta-analysis of randomised controlled trials	2014	England	Medline	High
Effect of kindness-based meditation on health and well-being: a systematic review and meta-analysis.	2014	United States	Medline	Moderate
Can Mindfulness and Acceptance be learnt by self-help?	2014	United States	Medline	Moderate
Are mindfulness-based interventions effective for substance use disorders? A systematic review of the evidence	2014	England	Medline	Low
A meta-analytic review of the effects of mindfulness meditation on telomerase activity	2014	England	Medline	Low
Using Mindfulness- and Acceptance-Based Treatments With Clients From Nondominant Cultural and/or Marginalized Backgrounds: Clinical Considerations, Meta-Analysis Findings, and Introduction to the Special Series.	2013	United States	Medline	Low
The effects of mindfulness-based treatments for aggression: A critical review	2013	United States	Elsevier	Low
Mindfulness-based therapies in the treatment of somatization disorders: A meta-analysis	2013	United States	Medline	Moderate
Effects of the transcendental meditation technique on trait anxiety: a meta-analysis of randomized controlled trials.	2013	United States	Medline	Low
A systematic review of the benefits of mindfulness-based interventions following transient ischemic attack and stroke.	2013	United States	Medline	Low
A systematic review of mindfulness intervention for individuals with developmental disabilities: long-term practice and long lasting effects.	2013	Faroe Islands	Medline	Low
The Psychological Effects of Meditation: A Meta-Analysis	2012	United States	Medline	Moderate
The efficacy of mindfulness-based stress reduction on mental health of breast cancer patients: a meta-analysis.	2012	England	Medline	Low
The effect of mindfulness-based therapy on symptoms of anxiety and depression in adult cancer patients and survivors: a systematic review and meta-analysis	2012	United States	Medline	Low
Mindfulness-based stress reduction for low back pain. A systematic review	2012	England	Medline	Moderate
Mindfulness-based stress reduction for breast cancer- A systematic review and meta-analysis	2012	Canada	Medline	Moderate
Mindfulness and acceptance-based interventions for anxiety disorders: a systematic review and meta-analysis	2012	England	Medline	Moderate
Meditative therapies for reducing anxiety: a systematic review and meta-analysis of randomized controlled trials.	2012	United States	Medline	Low
Efficacy of mindfulness-based interventions on depressive symptoms among people with mental disorders: a meta-analysis.	2012	England	Medline	High
A neurocognitive model of meditation based on activation likelihood estimation (ALE) meta-analysis.	2012	United States	Medline	Low
The effect of mindfulness-based cognitive therapy for prevention of relapse in recurrent major depressive disorder: a systematic review and meta-analysis	2011	United States	Medline	Moderate
The application of mindfulness to eating disorders treatment: a systematic review.	2011	United States of America	Medline	Low
Mindfulness-based stress reduction for integrative cancer care: a summary of evidence.	2011	Switzerland	Medline	Moderate
Mindfulness-based stress reduction and mindfulness-based cognitive therapy: a systematic review of randomized controlled trials.	2011	Switzerland	Medline	Moderate
Mindfulness-based interventions for chronic pain: a systematic review of the evidence.	2011	United States	Medline	Low
Mindfulness based cognitive therapy for psychiatric disorders: A systematic review and meta-analysis	2011	Ireland	Medline	Moderate
What is the evidence for the use of mindfulness-based interventions in cancer care? A review	2010	England	Medline	Low
Vipassana meditation: systematic review of current evidence.	2010	United States of America	Medline	Low
The effects of mindfulness-based stress reduction therapy on mental health of adults with a chronic medical disease: a meta-analysis	2010	England	Medline	Low
The effect of mindfulness-based therapy on anxiety and depression: A meta-analytic review.	2010	United States	Medline	Low
Mindfulness meditation practise as a healthcare intervention: A systematic review	2010	United States of America	Elsevier	Low
Meditation therapy for anxiety disorders.	2010	England	Medline	High
Meditation therapies for attention-deficit/hyperactivity disorder (ADHD).	2010	England	Medline	High
Does mindfulness training improve cognitive abilities? A systematic review of neuropsychological findings	2010	United States of America	Medline	Low
A systematic review of neurobiological and clinical features of mindfulness meditations	2010	England	Medline	Moderate
Sitting-Meditation Interventions Among Youth: A Review of Treatment Efficacy	2009	United States	Medline	Low
Mindfulness-based stress reduction for stress management in healthy people: a review and meta-analysis	2009	United States	Medline	Low
Mindfulness-based stress reduction and cancer: a meta-analysis.	2009	england	Medline	Moderate
Mindfulness meditation for substance use disorders: a systematic review.	2009	United States	Medline	Low
Blood pressure response to transcendental meditation: a meta-analysis.	2008	United States	Medline	Low
The effects of mindfulness-based stress reduction on sleep disturbance: a systematic review.	2007	United States	Medline	Low
Stress reduction programs in patients with elevated blood pressure: a systematic review and meta-analysis.	2007	United States	Medline	Low
Systematic review of the efficacy of meditation techniques as treatments for medical illness.	2006	United States	Medline	Low
Mindfulness meditation for oncology patients: a discussion and critical review.	2006	United States	Medline	Low
Mindfulness-Based Stress Reduction as supportive therapy in cancer care: systematic review.	2005	england	Medline	Low
Insufficient evidence to conclude whether or not Transcendental Meditation decreases blood pressure: results of a systematic review of randomized clinical trials.	2004	England	Medline	Low
The cumulative effects of Transcendental Meditation on cognitive function--a systematic review of randomised controlled trials.	2003	Austria	Medline	Moderate
Treating and preventing alcohol, nicotine, and drug abuse through transcendental meditation: A review and statistical meta-analysis	1994	United Kingdom	APA PSYCNET	Low
